# Supplementary material for: A cross-sectional study of national outpatient gastric acid suppressant prescribing in the United States between 2009 and 2015
Source: PLoS One. 2018 Nov 30;13(11):e0208461. doi: 10.1371/journal.pone.0208461 (PMC6267968; doi:10.1371/journal.pone.0208461)
Supplement: S1 File — (ZIP) [file pone.0208461.s001.zip]

Archive with 1 entries (1 files):
- Limited Dataset_PLoS One.csv
